# Supplementary material for: Novel genes associated with enhanced motility of Escherichia coli ST131
Source: PLoS One. 2017 May 10;12(5):e0176290. doi: 10.1371/journal.pone.0176290 (PMC5425062; doi:10.1371/journal.pone.0176290)
Supplement: S1 Table — (XLSX) [file pone.0176290.s008.xlsx]

## Sheet: Sheet1
	Total reads	Tn5-tagged reads	% Tn5-tagged reads
Test A	846428	721645	85.25
Test B	4841605	3736514	77.17
Ctrl A	7987380	6805072	85.19
Ctrl B	5283356	3499804	66.24
