# Supplementary material for: Novel genes associated with enhanced motility of Escherichia coli ST131
Source: PLoS One. 2017 May 10;12(5):e0176290. doi: 10.1371/journal.pone.0176290 (PMC5425062; doi:10.1371/journal.pone.0176290)
Supplement: S2 Table — (XLSX) [file pone.0176290.s009.xlsx]

## Sheet: Sheet1
Oligo	Sequence	Purpose
3746	tcctccttagttcctattcc	To amplify Cm cassette from pKD3
3747	gtcttgagcgattgtgtagg	To use with 3746
5177	ggggcaaggtgtgaaactat	To generate 500 bp homology region for 3-way PCR to the left of deletion site in lrhA
5178	ggaataggaactaaggaggacagatcggcaacagcaacaa	To use with 5177
5179	cctacacaatcgctcaagacccaatgtctgctccggaa	To generate 500 bp homology region for 3-way PCR to the right of deletion site in lrhA
5180	cgccctttctccccagatca	To use with 5179
5176	tgtgtgaaaatgcctcgtt	To screen site of deletion in EC958lrhA
5181	acatcgattcatggggagga	To use with 5176
5183	tgaggttgagttccgtg	To generate 500 bp homology region for 3-way PCR to the left of deletion site in ihfA
5184	ggaataggaactaaggaggaaagcgccataggttcaatcc	To use with 5183
5185	cctacacaatcgctcaagacaaaagccgggtcgaaaac	To generate 500 bp homology region for 3-way PCR to the right of deletion site in ihfA
5186	tgatgataagcgcgccag	To use with 5185
5182	aacctggcaaaagagaccg	To screen site of deletion in EC958ihfA
5187	gacgtaaatcaacagaggtgg	To use with 5182
5199	gccccgtgaaaccaaaca	To generate 500 bp homology region for 3-way PCR to the left of deletion site in ydiV
5200	ggaataggaactaaggaggacggcaggaaatagcaatca	To use with 5199
5201	cctacacaatcgctcaagaccagcgattgtttaggacgag	To generate 500 bp homology region for 3-way PCR to the right of deletion site in ydiV
5202	tttcccgatacactggcg	To use with 5201
5198	aacgaccagctacaaagc	To screen site of deletion in EC958ydiV
5203	cgcggcgatagtaaaaat	To use with 5198
5322	aactgccggacatcaacc	To generate 500 bp homology region for 3-way PCR to the left of deletion site in hemK
5325	cgctccagttcgtcgtaa	To use with 5324
5321	gcggtgatggtgtatatgg	To screen site of deletion in EC958hemK
5326	aatccccagtcgccgtaaaac	To use with 5321
5348	aatggcaggattgtaggga	To generate 500 bp homology region for 3-way PCR to the left of deletion site in lrp
5349	ggaataggaactaaggaggatgtctctctgtattccttccct	To use with 5349
5350	cctacacaatcgctcaagacgaagtcaagcagagtaatcgt	To generate 500 bp homology region for 3-way PCR to the right of deletion site in lrp
5351	tgtattcgtcgctggactg	To use with 5350
5347	tccgtggtggtggtcagtt	To screen site of deletion in EC958lrp
5352	tagcagtggttgtagcgt	To use with 5347
5354	agatcggcttgaaaggttt	To generate 500 bp homology region for 3-way PCR to the left of deletion site in yjeA
5355	ggaataggaactaaggaggaggcaaagaaacgacggat	To use with 5354
5356	cctacacaatcgctcaagacgaccgggcataattctgaaa	To generate 500 bp homology region for 3-way PCR to the right of deletion site in yjeA
5357	caatgaaggcaaaacgtggt	To use with 5356
5353	acgcatcgggtatacttttga	To screen site of deletion in EC958yjeA
5358	aatcatccatgccactgc	To use with 5353
5451	ttctattcccgtcgccat	To generate 500 bp homology region for 3-way PCR to the left of deletion site in mprA
6085	ggaataggaactaaggaggaggctggcgcgaaattttag	To use with 5451
6086	cctacacaatcgctcaagacattgctctcccgtctcgac	To generate 500 bp homology region for 3-way PCR to the right of deletion site in mprA
5454	tggaagccagtgcagttt	To use with 6086
5450	tatcccgccgttgaagcag	To screen site of deletion in EC958mprA
5455	gttgtagtcgctttgtgct	To use with 5450
5676	gggtacggatccttaaagaggagaaaggtaccgcatggaatatcaacactggttacgtg	To amplify hemK from EC958 for cloning between the BamH1-Xba1 sites of pSU2718G
5750	ataacgtctagatcattgataatagcggccgag	To use with 5676
5680	gggtacggatccttaaagaggagaaaggtaccgcatgagcgaaacggcatcctggcag	To amplify yjeA from EC958 for cloning between the BamH1-Xba1 sites of pSU2718G
5752	ataacgtctagattatgcccggtcaacgctaaagg	To use with 5680
5995	gggtactctagattaaagaggagaaaggtaccgcatggcatttaaacactatgatgttg	To amplify EC958_1546 from EC958 for cloning between the Xba1-Sac1 sites of pSU2718
5996	ataacggagctcttatgatgatgccggtgcatttatc	To use with 5995
6120	gtttccttgtttatgccttgct	To generate 500 bp homology region for 3-way PCR to the left of deletion site in EC958_1546
6121	ggaataggaactaaggaggaaccactgacgaccacatc	To use with 6120
6122	cctacacaatcgctcaagacgcaccggcatcatcataaaaag	To generate 500 bp homology region for 3-way PCR to the right of deletion site in EC958_1546
6123	tgaattactctccccgtgcc	To use with 6122
6124	gaggtaagaaagcatccgattga	To screen site of deletion in EC958_1546
6125	tattgccgcccactgagac	To use with 6124
6079	gggtactctagattaaagaggagaaaggtaccgcatgaccagtaagaactttgcactg	To amplify EC958_1029 from EC958 for cloning between the Xba1-Sac1 sites of pSU2718
6080	ataacggagctcttatgctgcgggattattgatt	To use with 6079
6081	gggtactctagattaaagaggagaaaggtaccgcatgtatcatcatgattttaat	To amplify EC958_3294 from EC958 for cloning between the Xba1-Sac1 sites of pSU2718
6082	ataacggagctcctacaaataatttcttattt	To use with 6081
6083	gggtactctagattaaagaggagaaaggtaccgcatgaacgcaataatatcgccca	To amplify EC958_0037 from EC958 for cloning between the Xba1-Sac1 sites of pSU2718
6084	ataacggagctctcacctttcgcgccaaaactg	To use with 6083
6107	gggtacggatccttaaagaggagaaaggtaccgcatggatagttcgtttacgcccattg	To amplify mprA from EC958 for cloning between the BamH1-Xba1 sites of pSU2718
6108	ataacgtctagattagctcatcgcttcgagaac	To use with 6107
6126	tagggcattcctggctgttt	To generate 500 bp homology region for 3-way PCR to the left of insertion of PcL promoter in front of EC958_1546
6127	cattaaagaggagaaaggtaccgcatggcatttaaacactatgatgttgtc	To use with 6126
6128	gtgagaattactaacttgagcgaacatggttctttccaccatctgaa	To generate 500 bp homology region for 3-way PCR to the right of insertion of PcL promoter in front of EC958_1546
6129	agggatatacggaagcagtt	To use with 6128
6126	cggaggggctgtttatattg	To screen site of insertion of PcL promoter in front of EC958_1546
6130	acgtttttcgggtttttctgc	To use with 6126
6573	gggtacggatccttaaagaggagaaaggtaccgcgtggagaacaatatgagcgcaaatg	To amplify emrAB from EC958 for cloning between the BamH1-Xba1 sites of pSU2718
6574	ataacgtctagattagtgcgcaccgcctccgccgccac	To use with 6573
6576	aggctcaggggattaacgag	To generate 500 bp homology region for 3-way PCR to the left of deletion site in emrAB
6577	ggaataggaactaaggaggagctcttctttaccggttgctg	To use with 6576
6578	cctacacaatcgctcaagacgggctggtgtggtttgctaaa	To generate 500 bp homology region for 3-way PCR to the right of deletion site in emrAB
6579	ttataggtccatgccgactg	To use with 6578
