# Supplementary material for: Novel genes associated with enhanced motility of Escherichia coli ST131
Source: PLoS One. 2017 May 10;12(5):e0176290. doi: 10.1371/journal.pone.0176290 (PMC5425062; doi:10.1371/journal.pone.0176290)
Supplement: S3 Table — (XLSX) [file pone.0176290.s010.xlsx]

## Sheet: Sheet1
EC958								Salmonella Tyhimurium UK-1 (ACCESSION NC_016863)
Flagella Protein		Number of Proline residue	Total number of aminoacids	Fraction	Percentage	Proline stretch > ppp		Number of Proline residue	Total number of aminoacids	Fraction	Percentage	Prolinestretch >ppp
FlhD	EC958_2114	33	692	0.0476879	4.76879	0		33	692	0.0476879	4.76879	0
FlhC	EC958_2115	11	192	0.0572917	5.72917	1		25	383	0.0652742	6.52742	0
MotA	EC958_2112	12	295	0.040678	4.0678	0		12	295	0.040678	4.0678	0
MotB	EC958_2111	20	307	0.0651466	6.51466	0		22	309	0.0711974	7.11974	0
CheA	EC958_2110	24	672	0.0357143	3.57143	0		23	671	0.0342772	3.42772	0
CheW	EC958_2109	5	167	0.0299401	2.99401	0		5	167	0.0299401	2.99401	0
CheR	EC958_2108	10	286	0.034965	3.4965	0		10	288	0.0347222	3.47222	0
CheB	EC958_2106	20	349	0.0573066	5.73066	0		21	349	0.0601719	6.01719	0
CheY	EC958_2105	3	129	0.0232558	2.32558	0		3	129	0.0232558	2.32558	0
CheZ	EC958_2104	9	214	0.0420561	4.20561	0		9	224	0.0401786	4.01786	0
FlhB	EC958_2103	25	382	0.065445	6.5445	0		25	383	0.0652742	6.52742	0
FlhA	EC958_2102	33	692	0.0476879	4.76879	0		33	692	0.0476879	4.76879	0
FlhE	EC958_2101	10	129	0.0775194	7.75194	0		9	130	0.0692308	6.92308	0
FliR	EC958_2100	16	261	0.0613027	6.13027	0		17	264	0.0643939	6.43939	0
FliQ	EC958_2216	5	89	0.0561798	5.61798	0		5	89	0.0561798	5.61798	0
FliP	EC958_2215	21	245	0.0857143	8.57143	0		18	245	0.0734694	7.34694	0
FliO	EC958_2214	7	122	0.057377	5.7377	0		10	121	0.0826446	8.26446	0
FliN	EC958_2213	4	137	0.0291971	2.91971	0		4	137	0.0291971	2.91971	0
FliM	EC958_2212	25	349	0.0716332	7.16332	0		25	334	0.0748503	7.48503	0
FliL	EC958_2211	6	154	0.038961	3.8961	0		10	155	0.0645161	6.45161	1
FliK	EC958_2210	32	375	0.0853333	8.53333	0		25	405	0.0617284	6.17284	0
FliJ	EC958_2209	1	147	0.00680272	0.680272	0		1	147	0.00680272	0.680272	0
FliI	EC958_2208	26	457	0.0568928	5.68928	0		27	456	0.0592105	5.92105	0
FliH	EC958_2207	16	235	0.0680851	6.80851	1		15	235	0.0638298	6.38298	1
FliG	EC958_2206	5	331	0.0151057	1.51057	0		6	331	0.0181269	1.81269	0
FliF	EC958_2205	30	552	0.0543478	5.43478	0		33	560	0.0589286	5.89286	0
FliE	EC958_2204	3	114	0.0263158	2.63158	0		1	104	0.00961538	0.961538	0
FliT	EC958_2203	4	121	0.0330579	3.30579	0		4	122	0.0327869	3.27869	0
FliS	EC958_2194	2	135	0.0148148	1.48148	0		2	135	0.0148148	1.48148	0
FliD	EC958_2193	3	471	0.00636943	0.636943	0		6	467	0.012848	1.2848	0
FliC	EC958_2192	2	349	0.00573066	0.573066	0		5	495	0.010101	1.0101	0
FliA	EC958_2191	5	239	0.0209205	2.09205	0		6	239	0.0251046	2.51046	0
FliZ	EC958_2190	6	195	0.0307692	3.07692	0		6	183	0.0327869	3.27869	0
FlgL	EC958_1278	5	317	0.0157729	1.57729	0		6	317	0.0189274	1.89274	0
FlgK	EC958_1277	9	547	0.0164534	1.64534	0		8	553	0.0144665	1.44665	0
FlgJ	EC958_1276	17	323	0.0526316	5.26316	0		15	316	0.0474684	4.74684	0
FlgI	EC958_1275	12	367	0.0326975	3.26975	0		12	365	0.0328767	3.28767	0
FlgH	EC958_1274	13	237	0.0548523	5.48523	0		14	232	0.0603448	6.03448	0
FlgG	EC958_1273	9	260	0.0346154	3.46154	0		9	260	0.0346154	3.46154	0
FlgF	EC958_1272	15	251	0.059761	5.9761	0		15	251	0.059761	5.9761	0
FlgE	EC958_1271	12	403	0.0297767	2.97767	0		11	401	0.0274314	2.74314	0
FlgD	EC958_1270	11	401	0.0274314	2.74314	0		8	232	0.0344828	3.44828	0
FlgC	EC958_1269	7	231	0.030303	3.0303	0		7	134	0.0522388	5.22388	0
FlgB	EC958_1268	6	138	0.0434783	4.34783	0		5	138	0.0362319	3.62319	0
FlgA	EC958_1267	10	219	0.0456621	4.56621	0		10	219	0.0456621	4.56621	0
FlgM	EC958_1266	5	97	0.0515464	5.15464	0		4	97	0.0412371	4.12371	0
FlgN	EC958_1265	4	138	0.0289855	2.89855	0		2	140	0.0142857	1.42857	0
			Average		4.19909					Average	4.2586
			Median		4.0678					Median	4.0678
